# Supplementary material for: Medical-Grade Honey Outperforms Conventional Treatments for Healing Cold Sores—A Clinical Study
Source: Pharmaceuticals (Basel). 2021 Dec 4;14(12):1264. doi: 10.3390/ph14121264 (PMC8706154; doi:10.3390/ph14121264)
Supplement: Supplementary file 1 [file pharmaceuticals-14-01264-s001.zip]

Archive with 1 entries (1 files):
- pharmaceuticals-1473589-supplementary.pdf
